# Supplementary material for: Galectin-2 Agglutinates Helicobacter pylori via Lipopolysaccharide Containing H Type I Under Weakly Acidic Conditions
Source: Int J Mol Sci. 2024 Aug 10;25(16):8725. doi: 10.3390/ijms25168725 (PMC11354322; doi:10.3390/ijms25168725)
Supplement: Supplementary file 1 [file ijms-25-08725-s001.zip]

Archive with 1 entries (1 files):
- ijms-3121945-supplementary.pdf
